# Supplementary material for: The transcriptome of Darwin’s bark spider silk glands predicts proteins contributing to dragline silk toughness
Source: Commun Biol. 2019 Jul 25;2:275. doi: 10.1038/s42003-019-0496-1 (PMC6658490; doi:10.1038/s42003-019-0496-1)
Supplement: Supplementary file 2 — Supplementary Data 1-9 [file 42003_2019_496_MOESM2_ESM.xlsx]

## Sheet: Supplementary Data 1
Supplementary Data 1. Summary of spidroins from Caerostris darwini Major Ampullate Silk Glands. C-terminal clusters sharing ≥95% amino acid identity with labels based on presence of defined amino acid motifs (see Fig. 1) and phylogenetic position (Figure 3). Number (#) indicates number of sequences per cluster. N-terminal cluster sequences given name if joined to C-terminal sequence or hypothesiz…
C terminal clusters
Cluster	#	Longest proteina	lengthb	BLASTx hit
MaSp2	75	c6135_f1p11_2123	2123	RecName: Full=Spidroin-1; AltName: Full=Dragline silk fibroin 1; P46802.1; 4e-18
MaSp1a	35	c23000_f4p48_1723	1723	dragline silk spidroin 1, partial [Cyrtophora moluccensis]; AAV48932.1; 9e-25
MaSp1b	4	c18326_f3p41_1509	1509	dragline silk protein, partial [Trichonephila clavipes]; AAB60212.1; 6e-17
MaSp4a	30	c26805_f1p25_2132	2132	major ampullate fibroin 1, partial [Trichonephila antipodiana]; ABC72644.1; 9e-14
MaSp4b	6	c19205_f1p0_1636	1636	dragline silk spidroin 1, partial [Nephila pilipes]; AAV48927.1; 3e-15
MaSp1c	2	c31462_f1p21_1336	1336	dragline silk spidroin 1, partial [Cyrtophora moluccensis]; AAV48932.1; 1e-15
MaSp5	2	c20015_f4p27_1444	1444	dragline silk protein, partial [Trichonephila clavipes]; AAB60212.1; 2e-11
MiSp1	1	TR41386_c0_g1_i1	558	minor ampullate spidroin, partial [Steatoda grossa]; ARA91183.1; 7e-05
Flag	1	TR56526_c0_g1_i1	1619	flagelliform fibroin [Araneus ventricosus]; ABK00016.1; 1e-16
TuSp1	1	TR23580_c0_g2_i2	1093	tubuliform spidroin-like protein, partial [Nephilengys cruentata]; ABR37274.1; 8e-12
MiSp2	1	TR78167_c0_g3_i1	925	Chain A, Structural Characterization Of Minor Ampullate Spidroin Domains; 2M0M_A; 2e-08
PySp	1	TR73277|c0_g1_i1	790	piriform-like spidroin, partial [Nephilengys cruentata]; ADK56477.1; 0.095
AcSp	4	TR33034|c0_g1_i2	1862	Chain A, 1 Aciniform Spidroin; [Trichonephila antipodiana]; 2MAB_A; 3e-14
AgSp	1	TR66083|c0_g1_i1	1990	aggregate spidroin 1, partial [Trichonephila clavipes]; AMK48677.1; 0.0
N terminal clusters
Longest exemplars per cluster only containing N-termini
MaSp4a	1	TR60988_c2_g1_i1	756	major ampullate spidroin 1B precursor, partial [Trichonephila clavipes]; ACF19412.1; 1e-49
MaSp2	2	TR18301_c2_g3_i1	1008	major ampullate spidroin 1B precursor, partial [Trichonephila clavipes]; ACF19412.1; 1e-61
Fibroin1(MaSp1a-like)	1	TR44210_c2_g2_i1	1127	major ampullate spidroin 1A precursor, partial [Trichonephila clavipes]; ACF19411.1; 4e-55
Fibroin2 (MaSp5-like)	4	TR55725_c2_g1_i8	1118	major ampullate spidroin 1A precursor, partial [Trichonephila clavipes]; ACF19411.1; 1e-41
Fibroin3 (MaSp1-like)	1	TR67764_c0_g1_i1	1209	major ampullate spidroin 1A precursor, partial [Trichonephila clavipes]; ACF19411.1; 2e-35
PySp	2	TR12136|c0_g1_i1	1230	pyriform spidroin 1 [Argiope argentata]; AQR58363.1; 1e-47
Longest “short isoforms” including N and C-terminal domains (see Supplementary Information)
MaSp2	18	c24257_f1p13_1860	1860	major ampullate spidroin 1B precursor, partial [Trichonephila clavipes]; ACF19412.1; 1e-61
MaSp4a	24	c16597_f1p7_1747	1747	major ampullate spidroin 1B precursor, partial [Trichonephila clavipes]; ACF19412.1; 1e-49
MaSp4b	1	c13621_f1p2_1363	1363	major ampullate spidroin 1B precursor, partial [Trichonephila clavipes]; ACF19412.1; 4e-56
a. Sequences with TR prefix represent those only recovered from Illumina-based Trinity assembly, excepting PySp. b. Length of transcript encoding longest protein with terminal domain in each cluster given in bp

## Sheet: Supplementary Data 2
Supplementary Data 2. Amino acid composition of Caerostris darwini dragline and Major ampullate (MA) glands in comparison to dragline from other araneoid (ecribellate orb-weavers and descendants) species. Values represent percentage of each amino acid.
	MA Gland	Dragline
	Caerostris darwini1,2	C. darwini1	C. darwini1	C. darwini1	Latrodectus hesperus3	Trichonephila clavipes 4	Trichonephila clavipes 5	Argiope aurantia4	Neoscona domiciliorum4	Araneus diadematus6
Alanine	18	20.5	21.3	18.9	28.5	21.1	27.5	22.2	18	17.6
Arginine	1.9	1.5	1.5	2.02	2.5	7.6	2.4	2.9	0.6	0.5
Asparagine/Aspartic acid	1.8	1.1	1	3.3	1.5	2.5	1.1	1.6	0.6	1.04
Cysteine	-	-	-	-	-	0.1	0.1	0.3	0.7	-
Glutamine/Glutamic acid	8.7	9.1	9.1	8	10.9	9.2	10.3	11.1	10	11.5
Glycine	36	42.6	44	34.6	39.9	37.1	42.2	34.7	38	37.2
Isoleucine	1	0.6	0.5	0.2	1	0.9	0.5	0.8	0.5	0.63
Leucine	2.8	2.9	3	3.6	1	3.8	4.5	4.2	1.2	1.27
Lysine	2	1.9	1.5	1.1	-	0.5	0.3	0.5	0.2	0.54
Methionine	-	-	-	-	-	0.4	0.3	0.3	0.2	-
Phenylalanine	0.7	0.4	0.3	0.8	0.7	-	0.4	-	-	0.45
Proline	11.7	7.3	6.4	7.3	2.5	4.3	1.7	6.4	11.2	15.77
Serine	7	6.4	6.1	9.8	3.7	4.5	3.6	5.1	6.8	7.4
Threonine	1.2	0.9	0.8	2.7	1.5	1.7	0.5	0.8	0.9	0.9
Tyrosine	4.7	3.4	3.3	3.3	5.3	2.9	3.7	3.8	3.7	3.92
Valine	2.4	1.4	1.2	3.1	1	1.8	0.8	1.5	0.7	1.15
1. This study. All samples from this study analyzed with a sodium citrate buffer system using a L-8800 Hitachi amino acid analyzer.
2. This sample additionally analyzed with a lithium citrate buffer system found similar values for residues in table, and provided estimates for hydroxyproline=0.2; Cysteic acid=0.2;methionine=0.2; and NorLeucine= 1.9
3. La Mattina, C. et al. Spider minor ampullate silk proteins are constituents of prey wrapping silk in the cob weaver Latrodectus hesperus. Biochemistry 47, 4692–4700 (2008).
4. Lombardi, S. J. & Kaplan, D. L.The amino acid composition of major ampullate gland silk (dragline) of Nephila clavipes (Araneae, Tetragnathidae). J. Arachnol.18, 297–306 (1990).
5. Arcidiacono, S., Mello, C., Kaplan, D., Cheley, S. & Bayley, H. Purification and characterization of recombinant spider silk expressed in Escherichia coli. Appl. Microbiol. Biotechnol. 49, 31–38 (1998).
6. Anderson, S. O. Amino acid composition of spider silks. Comparative Biochemistry and Physiology 35, 705–711 (1970). - indicates either that the amino acid wasn't detected or that data were not provided.

## Sheet: Supplementary Data 3
Supplementary Data 3a. Amino acid composition of Caerostris darwini spidroins expressed in percentages, including C-terminal region. Values estimated from sequences listed in Supplementary Data 1.
	MaSp2	MaSp1a	MaSp1b	MaSp4a	MaSp4b	MaSp1c	MaSp5	MiSp1	Flag	MiSp2	PySp	AcSp	AgSp	TuSp
Alanine	20.5	22.4	21.5	3.6	4.5	16.7	5.3	21.3	9.8	24.2	16.7	8.2	5.1	26.5
Arginine	0.7	1.1	1	2.5	1.4	4.1	4.1	1.6	1.4	1.1	3.2	2.9	1.7	3.5
Asn	0.6	0.7	0.8	0.6	0.8	1.3	0.9	2.7	2.4	1.1	1.4	4.4	5	4.7
Asp	0.1	0.2	0.4	0.1	0.4	3.9	3.7	1.1	1	0	0	4.4	7.4	1.7
Cysteine	0.1	0.2	0.2	0.1	0.2	0.3	0.2	0	0.4	0	0	1.7	0.3	0
Gln	7.5	9.2	10	12.5	10.4	3.1	2.1	2.2	1.6	1.9	7.9	6.6	4.4	5.8
Glu	0.1	0.2	0.2	0.4	0.2	1	0.9	1.6	0.2	1.1	1.9	1.2	2.1	1.7
Glycine	34.2	43.8	42.3	27.5	29.9	35	40.4	26.2	43.6	34.5	11.6	9.1	13.3	9
Histidine	0.1	0.2	0.2	0	0	0.3	0	0.5	0.2	0.4	0	0	0.3	0
Isoleucine	0.9	1.3	1.9	1.2	1	1	3	3.3	2	2.7	4.2	4.7	5.6	2
Leucine	1.6	5.5	4.8	1.9	1.8	2.3	9.6	5.5	4.5	4.2	8.8	7.6	6.5	7.8
Lysine	0	0	0	0	0	0	0.5	0	0	0	0.5	1.9	2.3	0.3
Met	0	0	0.2	0.1	0.6	0.8	0.7	0	2	0.4	2.3	2.4	0.8	0.3
Phe	0.1	0	0	0.4	0.2	1	0.9	0.5	2.2	0.4	0.9	1.9	5.1	2.9
Proline	14.5	0.7	0.8	27.5	26.3	1.3	2.5	0	10.4	0.8	3.7	2.9	17.3	1.2
Serine	12.2	8.1	8.6	10.2	11.6	18.5	20	18.6	9.2	12.9	27.8	21.9	6.8	23
Threonine	0.4	1.1	1	1.9	0.6	1	1.8	2.7	2.8	2.3	3.2	7.7	8	3.8
Trp	0	0	0	0	0	0	0	0	0	0	0	0	0	0
Tyrosine	4.3	2.9	3.6	2.9	2.9	4.4	1.1	4.4	1.8	4.9	2.8	1.2	3	0.3
Valine	1.9	2.4	2.3	6.4	7.1	5.4	2.3	7.9	4.7	7.2	3.2	9.6	5.1	5.5
Supplementary Table 3b. Amino acid composition of Caerostris darwini spidroin repetitive regions expressed in percentages, excluding terminal regions. Values estimated from sequences listed in Supplementary Data 1.
	MaSp2	MaSp1a	MaSp1b	MaSp4a	MaSp4b	MaSp1c	MaSp5	MiSp1	Flag	MiSp2	PySp	AcSp	AgSp	TuSp
Alanine	21.9	24.9	24.2	2.2	2.5	19.9	5.3	24.7	10.4	31.3	15	7.8	4.4	31
Arginine	0.5	0.9	0.8	2.5	1.3	4.8	4.1	1.2	0.7	0.6	3.1	3	1.6	3.7
Asn	0	0	0	0.2	0.3	0	0	1.2	0.9	0	0	3.4	4.6	3.7
Asp	0	0	0	0	0	3.1	3.8	0	0.9	0	0	5	7.6	0.8
Cysteine	0	0	0	0	0	0	0	0	0	0	0	1.8	0.4	0
Gln	7.5	9.9	11.1	13.2	10.9	2.4	1.2	1.2	0.9	0	7.1	6.6	4.4	7.3
Glu	0	0	0	0.3	0	0.7	0.6	0	0	0	0	1	1.6	1.2
Glycine	38.5	51.3	50.8	30.5	34.5	45.4	50.9	44.7	50.7	50	12.6	9.2	14.7	9.8
Histidine	0	0	0	0	0	0	0	0	0	0	0	0	0.4	0
Isoleucine	0.2	0	0	0.5	0	0	0.9	0	2.1	0	2.4	4.6	5.7	0.8
Leucine	0.2	4.5	3.4	0.5	0	0	8.6	0	2.4	0	4.7	6.8	5.7	6.1
Lysine	0	0	0	0	0	0	0.6	0	0	0	0	1.6	2.1	0
Met	0	0	0.3	0	0	0	0.6	0	1.2	0	1.6	1.8	0.7	0.4
Phe	0.2	0	0	0.3	0	1	0.6	0	2.4	0.6	1.6	2	4.8	3.7
Proline	16.4	0	0	31.4	32	0	2.1	0	10.9	0	5.5	2.8	19.7	1.6
Serine	9.8	4.3	4.5	7.6	9.1	17.5	16.9	14.1	7.8	4.8	36.2	22.6	5.5	23.3
Threonine	0	0.4	0.3	2	0	0.3	1.8	1.2	2.6	1.8	1.6	8.8	8.7	3.3
Trp	0	0	0	0	0	0	0	0	0	0	0	0	0	0
Tyrosine	4.8	3.4	4.2	3.1	3	4.1	0.9	7.1	0.9	7.2	3.9	1.4	3	0.4
Valine	0	0.4	0.5	5.6	6.3	0.3	1.2	4.7	5	3.6	4.7	9.8	4.4	2.9

## Sheet: Supplementary Data 4
Supplementary Data 4a. Percentage of abundant amino acids in Caerostris darwini (Cd) and select araneoid spidroins including C-terminal region. Full composition for C. darwini spidroins in Supplementary Data 3. Lh=Latrodectus hesperus; Ab=Argiope bruennich; At=Argiope trifasciata; Nc=Trichonephila clavipes; Nm=Trichonephila inaurata.									Supplementary Data 4b. Percentage of abundant amino acids in Caerostris darwini (Cd) and select araneoid spidroins excluding terminal domain. Full composition for C. darwini spidroins in Supplementary Data 3. Lh=Latrodectus hesperus; Ab=Argiope bruennich; At=Argiope trifasciata; Nc=Trichonephila clavipes; Nm=Trichonephila inaurata.
Spidroin	Glycine	Alanine	Proline	Serine	Glutamine	Length (aa)	Source/Accession		Spidroin	Glycine	Alanine	Proline	Serine	Glutamine	Repetitive Length (aa)	Source/Accession
Cd MaSp2	34.2	20.5	14.5	12.2	7.5	682	This study		Cd MaSp2	38.5	21.9	16.4	9.8	7.5	584	This study
Cd MaSp1a	43.8	22.4	0.7	8.1	9.2	544	This study		Cd MaSp1a	51.3	24.9	0	4.3	9.9	446	This study
Cd MaSp1b	42.3	21.5	0.8	8.6	10	478	This study		Cd MaSp1b	50.8	24.2	0	4.5	11.1	380	This study
CdMaSp4a	27.5	3.6	27.5	10.2	12.5	678	This study		CdMaSp4a	30.5	2.2	31.4	7.6	13.2	590	This study
Cd MaSp4b	29.9	4.5	26.3	11.6	10.4	491	This study		Cd MaSp4b	34.5	2.5	32	9.1	10.9	394	This study
Cd MaSp1c	35	16.7	1.3	18.5	3.1	387	This study		Cd MaSp1c	45.4	19.9	0	17.5	2.4	291	This study
Cd MaSp5	40.4	5.3	2.5	20	2.1	436	This study		Cd MaSp5	50.9	5.3	2.1	16.9	1.2	338	This study
Cd Flag	43.6	9.8	10.4	9.2	1.6	509	This study		Cd Flag	50.7	10.4	10.9	7.8	0.9	422	This study
Cd MiSp1	26.2	21.3	0	18.6	2.2	183	This study		Cd MiSp1	44.7	24.7	0	14.1	1.2	85	This study
Cd TuSp1	9	26.5	1.2	23	5.8	344	This study		Cd TuSp1	9.8	31	1.6	23.3	7.3	245	This study
Cd MiSp2	34.5	24.2	0.8	12.9	1.9	264	This study		Cd MiSp2	50	31.3	0	4.8	0	166	This study
Cd PySp	11.6	16.7	3.7	27.8	7.9	216	This study		Cd PySp	12.6	15	5.5	36.2	7.1	127	This study
Cd AcSp	9.1	8.2	2.9	21.9	6.6	594	This study		Cd AcSp	9.2	7.8	2.8	22.6	6.6	500	This study
Cd AgSp	13.3	5.1	17.3	17.3	4.4	663	This study		Cd AgSp	14.7	4.4	19.7	5.5	4.4	564	This study
Lh MaSp1	42.3	32.7	0.4	2	11.3	3129	ABR68856.1		Lh MaSp1	46.3	34.3	0	0.4	11.9	2802	ABR68856.1
Ab MaSp1	41.3	28.7	0.4	7.5	4.2	945	AFN54362.1		Ab MaSp1	45	30.6	0	5.7	4.2	846	AFN54362.1
Nc MaSp-b	21.1	20.6	1	11.1	7.6	407	GCA_002102615.1		Nc MaSp-b	43.9	30.3	0	4.5	7.7	155	GCA_002102615.1
Nc MaSp-c	30.5	23.9	0.9	8.5	8.5	658	GCA_002102615.1		Nc MaSp-c	45.1	29.6	0.5	4.4	9.1	406	GCA_002102615.1
Lh MaSp2	33.5	31.1	8.6	7.1	6.9	3779	ABR68855.1		Lh MaSp2	35.4	32.4	9.1	6.4	6.9	3527	ABR68855.1
Ab MaSp2	37.3	18.5	13.5	6.9	15	3360	AFN54363.1		Ab MaSp2	39.9	18.9	14.5	6.1	15.6	3107	AFN54363.1
Nm MaSp2	35.6	26.9	13.5	3.5	9.1	2069	AAZ15322.1		Nm MaSp2	38.1	27.7	14.5	2.8	9.3	1915	AAZ15322.1
Nc MaSp-h	33.3	22.4	15.1	7.7	12.3	3337	GCA_002102615.1		Nc MaSp-h	35.5	22.8	16.2	6.9	12.8	3086	GCA_002102615.1
Nm Flag	51.8	9.3	15	5.9	0.6	1844	AAF36091.1		Nm Flag	53.9	9.3	15.6	5.8	0.3	1803	AAF36091.1
At Flag	56.8	10.3	16.3	1	0	1002	AAK30594.1		At Flag	56.8	10.3	16.3	1	0	1002	AAK30594.1
Nc Flag-a	37.4	9.1	11.1	10.2	1.8	1023	GCA_002102615.1		Nc Flag-a	46.7	8.2	13.6	9.1	0.5	782	GCA_002102615.1

## Sheet: Supplementary Data 5
Supplementary Data 5. Predicted secondary structures in Caerostris darwini (Cd) and select araneoid spidroins. Predictions derived from EMBOSS garnier software (http://emboss.sourceforge.net/apps/release/6.6/emboss/apps/garnier.html). Lh=Latrodectus hesperus; Ab=Argiope bruennich; At=Argiope trifasciata; Nc=Trichonephila clavipes; Nm=Trichonephila inaurata.
	%H=alpha helix	%E - beta sheets	%T = turns	%C= coils	Length (aa)	Source/Accession
Cd MaSp2	17.3	10.8	26.9	47 .4	682	This study
Cd MaSp1a	18.9	21	8	55.1	544	This study
Cd MaSp1b	16.9	23.8	11.3	51.1	478	This study
CdMaSp4a	2.7	23.4	32.2	44.1	678	This study
Cd MaSp4b	4.8	21.5	31.6	45.5	491	This study
Cd MaSp1c	12.4	19.9	20.2	51.8	387	This study
Cd MaSp5	5.2	26.9	13.6	58.1	436	This study
Cd Flag	2.2	36.5	9.7	54.8	509	This study
Cd MiSp1	28.1	31.7	7.2	42.5	183	This study
Cd TuSp1	38.1	24.4	4.6	37.8	344	This study
Cd MiSp2	21	37.9	8.1	39.5	264	This study
Cd PySp	20	33	11	44	216	This study
Cd AcSp	14.5	43.4	13.1	31.7	594	This study
Cd AgSp	7.1	36.9	28	30.4	663	This study
Lh MaSp1	27.1	6.9	13.8	52.1	3129	ABR68856.1
Ab MaSp1	23.9	19.3	7.9	50.7	945	AFN54362.1
Nc MaSp-b	34	25.3	11	33.8	407	GCA_002102615.1
Nc MaSp-c	28	19.8	10.4	44.2	658	GCA_002102615.1
Lh MaSp2	24.6	20.6	17.2	38	3779	ABR68855.1
Ab MaSp2	17.3	7.9	22.9	52.3	3360	AFN54363.1
Nm MaSp2	17.9	18.1	25.5	39.3	2069	AAZ15322.1
Nc MaSp-h	19.8	14.1	27.1	39.4	3337	GCA_002102615.1
Nm Flag	3.1	17.5	27	53.2	1844	AAF36091.1
At Flag	0	23.4	19.3	58.9	1002	AAK30594.1
Nc Flag-a	11.2	23.7	24.7	41.9	1023	GCA_002102615.1

## Sheet: Supplementary Data 6
Supplementary Data 6. Top forty most expressed transcripts from Illumina de novo C. darwini Major Ampullate Silk Gland Transcriptome. Sorted by descending average TPM across two RNA-Seq MA gland libraries from two different individuals. Assignment provided for spidroins based on translation of contig.
ID	Cd46_TPM	Cd47_TPM	TPM_ave.	Assignment	BLASTx hit (BLASTn in gray)	evalue
TR9926|c1_g1_i1	40265.8	15129.6	27697.7		Caerostris darwini 16S ribosomal RNA gene, partial sequence; mitochondrial	0
TR93873|c3_g1_i1	43656.1	9134.76	26395.4		***No Hits Found***
TR50870|c4_g1_i1	44652.4	4208	24430.2		KP276360 Parawixia audax isolate AR17 large subunit ribosomal RNA gene	0
TR67974|c19_g241_i1	15410	13116.1	14263	Cd MaSp2	ADG57596.1 MaSp1-like protein, partial [Parawixia bistriata]	1.9e-15
TR9901_c1_g2_i1	8377.09	15243.7	11810.4	Cd MaSp2 (repetitive only)	***No Hits Found***
TR75224_c4_g2_i1	12465.5	9798.98	11132.2	Cd MaSp1a	AAT75312.1 major ampullate spidroin 1, partial [Trichonephila clavipes]	7.7e-23
TR68210_c0_g1_i1	16259.9	2635.25	9447.58		M5B4R7.1 RecName: Full=Translationally-controlled tumor protein homolog; Short=GTx-TCTP1	5.6e-70
TR51022_c3_g2_i1	10449.8	8059.75	9254.78		***No Hits Found***
TR31169_c9_g33_i1	1375.93	14195.3	7785.62		ABG88954.1 elongation factor-1 gamma, partial [Argiope argentata]	4.3e-54
TR59951_c5_g1_i1	7175.52	6408.29	6791.91		KPM11350.1 elongation factor 1-alpha 1-like protein [Sarcoptes scabiei]	3.8e-239
TR31169_c9_g50_i1	112.3	10210.8	5161.55		ABG88954.1 elongation factor-1 gamma, partial [Argiope argentata]	4.3e-54
TR9901_c1_g1_i1	2616.38	5353.33	3984.86	Cd MaSp2 (repetitive only)	***No Hits Found***
TR50892_c0_g2_i1	6133.57	639.58	3386.58		***No Hits Found***
TR26166_c0_g10_i1	5444.56	1269.64	3357.1		XP_015917167.1 PREDICTED: keratin-associated protein 10-4-like [Parasteatoda tepidariorum]	8.2e-19
TR51022_c3_g1_i1	3593.1	2948.39	3270.75		***No Hits Found***
TR31169_c9_g12_i1	1051.57	5337.77	3194.67		ABG88954.1 elongation factor-1 gamma, partial [Argiope argentata]	4.3e-64
TR26399_c3_g2_i1	4421.14	1693.3	3057.22		XP_015919995.1 PREDICTED: ADP/ATP translocase 3-like [Parasteatoda tepidariorum]	7.5e-149
TR70426_c4_g1_i1	4753.58	1319.74	3036.66		XP_015913982.1 PREDICTED: 60S ribosomal protein L5-A-like [Parasteatoda tepidariorum]	3.5e-116
TR26150_c1_g1_i1	5853.77	158.67	3006.22		XP_015920749.1 PREDICTED: streptavidin-V2-like [Parasteatoda tepidariorum]	8.5e-73
TR22970_c0_g1_i1	4106.65	1874.73	2990.69		***No Hits Found***
TR96770_c0_g1_i1	4503.7	1299.69	2901.7		YP_009161620.1 cytochrome c oxidase subunit I, partial (mitochondrion) [Cyclosa argenteoalba]	2.3e-217
TR109039_c0_g1_i1	5205.9	424.34	2815.12		XP_015928212.1 PREDICTED: tyrosine--tRNA ligase, cytoplasmic-like [Parasteatoda tepidariorum]	3.3e-243
TR66515_c11_g1_i1	1249.1	4337.72	2793.41		KFM74897.1 Ras-related protein Rab-1A, partial [Stegodyphus mimosarum]	6.2e-112
TR13592_c9_g1_i1	4538.89	637.66	2588.28		AAP88387.1 actin [Azumapecten farreri]	2.9e-212
TR98343_c0_g1_i1	3936.89	1111.75	2524.32		AII98038.1 BLTX685 [Nephila pilipes]	2.2e-86
TR29546_c4_g5_i1	107.74	4911.74	2509.74		***No Hits Found***
TR38003_c2_g1_i1	3915.67	1084.27	2499.97		XP_013793642.1 PREDICTED: 40S ribosomal protein S2-like [Limulus polyphemus]	2e-115
TR69263_c2_g7_i1	1291.53	3275.9	2283.72		AII97565.1 BLTX166 [Nephila pilipes]	3.6e-63
TR49021_c20_g1_i1	3225.51	1195.61	2210.56		KFM62860.1 Vigilin, partial [Stegodyphus mimosarum]	0
TR47157_c7_g1_i1	3287.94	1113.7	2200.82		XP_015931017.1 PREDICTED: elongation factor 2-like [Parasteatoda tepidariorum]	0
TR50880_c2_g1_i1	3232.26	860.85	2046.56		M5B4R7.1 RecName: Full=Translationally-controlled tumor protein homolog; Short=GTx-TCTP1	3.6e-77
TR67974_c20_g1_i2	1538.7	2441.15	1989.93	Cd MaSp4a (repetitive only)	***No Hits Found***
TR23019_c2_g1_i1	2549.32	1292.47	1920.9		KKA73802.1 act-1, partial [Pristionchus pacificus]	1.4e-84
TR76319_c0_g1_i1	3261.75	538.04	1899.89		ADV40385.1 putative fasciclin [Latrodectus hesperus]	5.8e-17
TR31169_c9_g65_i1	1290.6	2503.09	1896.85		ABG88954.1 elongation factor-1 gamma, partial [Argiope argentata]	4.3e-54
TR429_c1_g1_i1	2505.64	1280.76	1893.2		YP_009040724.1 cytochrome c oxidase subunit II (mitochondrion) [Argiope bruennichi]	1.9e-70
TR22911_c0_g1_i1	3209.47	509.71	1859.59		KOC58620.1 hypothetical protein WH47_08421 [Habropoda laboriosa]	6.9e-14
TR12525_c1_g1_i1	2709.42	909.61	1809.51		KFM78614.1 60S ribosomal protein L4, partial [Stegodyphus mimosarum]	2.3e-181
TR18996_c6_g3_i1	2476.56	1093.73	1785.15		XP_015907787.1 PREDICTED: protein transport protein Sec61 subunit alpha isoform 2 [Parasteatoda tepidariorum]	6.5e-267
TR93885_c3_g1_i1	3116.88	453.34	1785.11		XP_015922437.1 PREDICTED: hexokinase-2-like isoform X1 [Parasteatoda tepidariorum]	6.2e-250

## Sheet: Supplementary Data 7
Supplementary Data 7. Expression of C. darwini spidroins in major ampullate glands in TPM using last 500 bp (including C-terminal domain coding sequence) based on two RNA-Seq Illumina libraries. TPM= Transcripts Per Million estimates transcript abundance; Cd46 and Cd47 represent major ampullate gland RNA-Seq libraries from two different individuals.
	TPM Cd46	TPM Cd47	Average	Stdev
Cd MaSp2	18026.5	26338.8	22182.7	5877.68
Cd MaSp1a	11216.6	13231.2	12223.9	1424.54
CdMaSp4a	6377.4	5167.56	5772.48	855.49
Cd MaSp1b	2176.03	810.29	1493.16	965.73
Cd MaSp1c	478.85	251.35	365.1	160.86
Cd MaSp5	366.01	248.81	307.41	82.87
Cd MaSp4b	149.63	241.59	195.61	65.02
Cd PySp	4.34	33.85	19.1	20.87
Cd AcSp	5.79	22.85	14.32	12.07
Cd AgSp	11.57	3.39	7.48	5.79
Cd MiSp2	1.45	16.08	8.76	10.35
Cd Flag	14.47	3.39	8.93	7.84
Cd TuSp1	0	7.49	3.75	5.3
Cd MiSp1	1.45	4.71	3.08	2.31

## Sheet: Supplementary Data 8
Supplementary Data 8. Additional spidroin sequences used in phylogenetic analyses with Caerostris darwini sequences reported from this study. References for sequences listed below.
Sequence	Species	C-terminus Accession	Reference	N-terminus Accessiona	Reference
B.c. fibroin1	Bothriocyrtum californicum	EU117162	1	HM752562	2
A.v. Flag	Araneus ventricosus	AY587193	NA	AY945306	NA
N.c. Flag-a	Trichonephila clavipes	GCA_002102615.1	3	GCA_002102615.1	3
L.h. MaSp1	Latrodectus hesperus	EF595246	4	EF595246	4
L.h. MaSp2	Latrodectus hesperus	EF595245	4	EF595245	4
L.h. MaSp MaSp3	Latrodectus hepserus	GBCS01012796.1	5	NA	NA
A.v. MiSp	Araneus ventricosus	AFV31615.1	6	AFV31615.1	6
N.c. MiSp-a	Trichonephila clavipes	GCA_002102615.1	3	GCA_002102615.1	3
A.b. TuSp1	Argiope bruennichi	AB242144	7	AB242144	7
N.c. TuSp	Trichonephila clavipes	GCA_002102615.1	3	GCA_002102615.1	3
A.a. AcSp1	Argiope argentata	KJ206620.1	8	KJ206620.1	8
N.c.AcSp	Trichonephila clavipes	GCA_002102615.1	3	GCA_002102615.1	3
A.a. PySp1	Argiope argentata	KY398016.1	9	KY398016.1	9
N.c.PySp	Trichonephila clavipes	GCA_002102615.1	3	GCA_002102615.1	3
A.d. MaSp1 (ADF2)	Araneus diadematus	U47854	10	NA	NA
A.d. MaSp2a (ADF3)	Araneus diadematus	U47855	10	NA	NA
A.d. MaSp2b (ADF4)	Araneus diadematus	U47856	10	NA	NA
A.b. MaSp1	Argiope bruennichi	JX112871	11	NA	NA
A.b. MaSp2	Argiope bruennichi	JX112872.1	11	JX112872.1	11
G.c. MaSp2	Gasteracantha mammosa	AF350272.1	12	NA	NA
C.m. MaSp1	Cyrtophora moluccensis	KF032719.1	13	KF032719.1	13
P.b. MaSp1	Parawixia bistriata	GQ275359	NA	NA	NA
P.b. MaSp2	Parawixia bistriata	GQ275360.1	NA	NA	NA
N.c. MaSp-a	Trichonephila clavipes	GCA_002102615.1	3	GCA_002102615.1	3
N.c. MaSp-b	Trichonephila clavipes	GCA_002102615.1	3	GCA_002102615.1	3
N.c. MaSp-d	Trichonephila clavipes	GCA_002102615.1	3	GCA_002102615.1	3
N.c. MaSp-e	Trichonephila clavipes	GCA_002102615.1	3	NA	NA
N.c. MaSp-f	Trichonephila clavipes	GCA_002102615.1	3	GCA_002102615.1	3
N.c. MaSp-g	Trichonephila clavipes	GCA_002102615.1	3	GCA_002102615.1	3
N.c. MaSp-h	Trichonephila clavipes	GCA_002102615.1	3	GCA_002102615.1	3
N.c. AgSp-b	Trichonephila clavipes	GCA_002102615.1	3	GCA_002102615.1*	3
N.c. AgSp-c	Trichonephila clavipes	GCA_002102615.1	3	GCA_002102615.1	3
L.h. AgSp1	Latrodectus hesperus	NA		AMK48676.1	14
a. NA=Not available for inclusion; * C-terminal domain too divergent to reliably align and not included.
References for Table
1. Garb, J. E., DiMauro, T., Lewis, R. V. & Hayashi, C. Y. Expansion and intragenic homogenization of spider silk genes since the Triassic: evidence from Mygalomorphae (tarantulas and their kin) spidroins. Mol. Biol. Evol. 24, 2454–2464 (2007). 2. Garb, J. E., Ayoub, N. A. & Hayashi, C. Y. Untangling spider silk evolution with spidroin terminal domains. BMC Evol. Biol. 10, 243 (2010). 3. Babb, P.…

## Sheet: Supplementary Data 9
Supplementary Data 9. Oligos trimmed from raw RNA-Seq reads
Primer Name	Forward	Reverse
Illumina TruSeq P5	AATGATACGGCGACCACCG	CGGTGGTCGCCGTATCATT
Illumina TruSeq P7	AGCATACGGCAGAAGACGAAC	GTTCGTCTTCTGCCGTATGCT
TS index primer	AGATCGGAAGAGCACACGTCTGAACTCCAGTCAC	GTGACTGGAGTTCAGACGTGTGCTCTTCCGATCT
TS R2 Seq Primer	CTAGCCTTCTCGTGTGCAGACTTGAGGTCAGTG	CACTGACCTCAAGTCTGCACACGAGAAGGCTAG
Illumina Universal R1	ACACTCTTTCCCTACACGACGCTCTTCCGATCT	AGATCGGAAGAGCGTCGTGTAGGGAAAGAGTGT
Illumina PCR index2 fastqc	CGATGTATCTCGTATGCCGTCTTCTGCTTG	CAAGCAGAAGACGGCATACGAGATACATCG
Illumina SE PCR fastqc	AGATCTCGGTGGTCGCCGTATCATT	AATGATACGGCGACCACCGAGATCT
Clontech common	AAGCAGTGGTATCAACGCAGAGTAC	GTACTCTGCGTTGATACCACTGCTT
Clontech SMARTERIIA	AAGCAGTGGTATCAACGCAGAGTACNNNNN	NNNNNGTACTCTGCGTTGATACCACTGCTT
Clontech polyT	AAGCAGTGGTATCAACGCAGAGTACTTTTTTTTTTTTTTTTTTTTTTTTT	AAAAAAAAAAAAAAAAAAAAAAAAAGTACTCTGCGTTGATACCACTGCTT
	≥30bp polyA and polyT trimmed from read ends
